# Supplementary material for: Assessing the medical resources in COVID-19 based on evolutionary game
Source: PLoS One. 2023 Jan 11;18(1):e0280067. doi: 10.1371/journal.pone.0280067 (PMC9833555; doi:10.1371/journal.pone.0280067)
Supplement: S1 Data — (XLSX) [file pone.0280067.s001.xlsx]

## Sheet: Sheet1
time0	America	time1	Brazil	time2	Britain	time3	China	time4	French	time5	Gmerary	time6	Italy	time7	Japan	time8	Korea	time9	Spanish
2020-01-28	16	2020-02-25	0	2020-02-01	2	2020-01-11	41	2020-02-11	11	2020-02-22	16	2020-01-30	2	2020-03-14	716	2020-01-20	4	2020-02-01	1
2020-01-29	16	2020-02-26	0	2020-02-02	2	2020-01-12	41	2020-02-12	11	2020-02-23	16	2020-01-31	2	2020-03-15	823	2020-01-21	6	2020-02-02	1
2020-01-30	16	2020-02-27	1	2020-02-03	2	2020-01-13	41	2020-02-13	11	2020-02-24	16	2020-02-01	2	2020-03-16	823	2020-01-22	11	2020-02-03	1
2020-01-31	16	2020-02-28	1	2020-02-04	2	2020-01-14	41	2020-02-14	11	2020-02-25	16	2020-02-02	2	2020-03-17	829	2020-01-23	12	2020-02-04	1
2020-02-01	16	2020-02-29	1	2020-02-05	2	2020-01-15	41	2020-02-15	11	2020-02-26	18	2020-02-03	2	2020-03-18	919	2020-01-24	15	2020-02-05	1
2020-02-02	16	2020-03-01	1	2020-02-06	2	2020-01-16	45	2020-02-16	12	2020-02-27	21	2020-02-04	2	2020-03-19	956	2020-01-25	16	2020-02-06	1
2020-02-03	16	2020-03-02	2	2020-02-07	3	2020-01-17	62	2020-02-17	12	2020-02-28	26	2020-02-05	2	2020-03-20	1015	2020-01-26	16	2020-02-07	1
2020-02-04	16	2020-03-03	2	2020-02-08	3	2020-01-18	121	2020-02-18	12	2020-02-29	57	2020-02-06	3	2020-03-21	1054	2020-01-27	20	2020-02-08	1
2020-02-05	16	2020-03-04	2	2020-02-09	3	2020-01-19	198	2020-02-19	12	2020-03-01	57	2020-02-07	3	2020-03-22	1101	2020-01-28	25	2020-02-09	1
2020-02-06	16	2020-03-05	3	2020-02-10	4	2020-01-20	258	2020-02-20	12	2020-03-02	129	2020-02-08	3	2020-03-23	1140	2020-01-29	26	2020-02-10	2
2020-02-07	16	2020-03-06	7	2020-02-11	8	2020-01-21	440	2020-02-21	12	2020-03-03	157	2020-02-09	3	2020-03-24	1209	2020-01-30	26	2020-02-11	2
2020-02-08	16	2020-03-07	13	2020-02-12	8	2020-01-22	571	2020-02-22	12	2020-03-04	196	2020-02-10	3	2020-03-25	1302	2020-01-31	28	2020-02-12	2
2020-02-09	16	2020-03-08	19	2020-02-13	9	2020-01-23	830	2020-02-23	12	2020-03-05	262	2020-02-11	3	2020-03-26	1398	2020-02-01	31	2020-02-13	2
2020-02-10	16	2020-03-09	25	2020-02-14	9	2020-01-24	1287	2020-02-24	12	2020-03-06	534	2020-02-12	3	2020-03-27	1507	2020-02-02	32	2020-02-14	2
2020-02-11	16	2020-03-10	25	2020-02-15	9	2020-01-25	1975	2020-02-25	12	2020-03-07	639	2020-02-13	3	2020-03-28	1697	2020-02-03	35	2020-02-15	2
2020-02-12	16	2020-03-11	34	2020-02-16	9	2020-01-26	2744	2020-02-26	12	2020-03-08	795	2020-02-14	3	2020-03-29	1893	2020-02-04	35	2020-02-16	2
2020-02-13	16	2020-03-12	52	2020-02-17	9	2020-01-27	4515	2020-02-27	18	2020-03-09	1112	2020-02-15	3	2020-03-30	1958	2020-02-05	35	2020-02-17	2
2020-02-14	16	2020-03-13	77	2020-02-18	9	2020-01-28	5974	2020-02-28	38	2020-03-10	1139	2020-02-16	3	2020-03-31	2212	2020-02-06	37	2020-02-18	2
2020-02-15	16	2020-03-14	151	2020-02-19	9	2020-01-29	7736	2020-02-29	57	2020-03-11	1296	2020-02-17	3	2020-04-01	2494	2020-02-07	37	2020-02-19	2
2020-02-16	16	2020-03-15	151	2020-02-20	9	2020-01-30	9720	2020-03-01	100	2020-03-12	1567	2020-02-18	3	2020-04-02	2720	2020-02-08	37	2020-02-20	2
2020-02-17	16	2020-03-16	203	2020-02-21	9	2020-01-31	11821	2020-03-02	100	2020-03-13	2369	2020-02-19	3	2020-04-03	3111	2020-02-09	43	2020-02-21	2
2020-02-18	16	2020-03-17	234	2020-02-22	9	2020-02-01	14411	2020-03-03	191	2020-03-14	3062	2020-02-20	4	2020-04-04	3456	2020-02-10	67	2020-02-22	2
2020-02-19	16	2020-03-18	349	2020-02-23	9	2020-02-02	17238	2020-03-04	212	2020-03-15	3795	2020-02-21	20	2020-04-05	3854	2020-02-11	121	2020-02-23	2
2020-02-20	16	2020-03-19	529	2020-02-24	9	2020-02-03	20471	2020-03-05	282	2020-03-16	4838	2020-02-22	79	2020-04-06	4065	2020-02-12	223	2020-02-24	2
2020-02-21	16	2020-03-20	647	2020-02-25	13	2020-02-04	24363	2020-03-06	420	2020-03-17	8198	2020-02-23	132	2020-04-07	4340	2020-02-13	454	2020-02-25	2
2020-02-22	16	2020-03-21	977	2020-02-26	13	2020-02-05	28060	2020-03-07	613	2020-03-18	10999	2020-02-24	229	2020-04-08	4914	2020-02-14	626	2020-02-26	2
2020-02-23	17	2020-03-22	1201	2020-02-27	13	2020-02-06	31211	2020-03-08	705	2020-03-19	14259	2020-02-25	283	2020-04-09	5548	2020-02-15	863	2020-02-27	12
2020-02-24	18	2020-03-23	1620	2020-02-28	16	2020-02-07	34598	2020-03-09	1116	2020-03-20	17653	2020-02-26	322	2020-04-10	6134	2020-02-16	1009	2020-02-28	25
2020-02-25	18	2020-03-24	1965	2020-02-29	20	2020-02-08	37251	2020-03-10	1402	2020-03-21	21652	2020-02-27	400	2020-04-11	6854	2020-02-17	1295	2020-02-29	32
2020-02-26	18	2020-03-25	2271	2020-03-01	23	2020-02-09	40235	2020-03-11	1774	2020-03-22	23952	2020-02-28	650	2020-04-12	7399	2020-02-18	1803	2020-03-01	45
2020-02-27	18	2020-03-26	2587	2020-03-02	36	2020-02-10	42708	2020-03-12	2269	2020-03-23	27289	2020-02-29	888	2020-04-13	7674	2020-02-19	2376	2020-03-02	45
2020-02-28	18	2020-03-27	2988	2020-03-03	39	2020-02-11	44730	2020-03-13	2860	2020-03-24	31523	2020-03-01	1128	2020-04-14	8167	2020-02-20	3194	2020-03-03	114
2020-02-29	18	2020-03-28	3477	2020-03-04	51	2020-02-12	59882	2020-03-14	3640	2020-03-25	35353	2020-03-02	1689	2020-04-15	8640	2020-02-21	3781	2020-03-04	151
2020-03-01	18	2020-03-29	3904	2020-03-05	89	2020-02-13	63932	2020-03-15	4469	2020-03-26	40421	2020-03-03	2036	2020-04-16	9296	2020-02-22	4264	2020-03-05	198
2020-03-02	18	2020-03-30	4256	2020-03-06	118	2020-02-14	66576	2020-03-16	5380	2020-03-27	46580	2020-03-04	2502	2020-04-17	9827	2020-02-23	4873	2020-03-06	257
2020-03-03	38	2020-03-31	4661	2020-03-07	167	2020-02-15	68584	2020-03-17	7730	2020-03-28	52747	2020-03-05	3089	2020-04-18	10433	2020-02-24	5394	2020-03-07	374
2020-03-04	38	2020-04-01	5812	2020-03-08	210	2020-02-16	70635	2020-03-18	9134	2020-03-29	58553	2020-03-06	3858	2020-04-19	10806	2020-02-25	5889	2020-03-08	430
2020-03-05	38	2020-04-02	6932	2020-03-09	277	2020-02-17	72528	2020-03-19	10995	2020-03-30	62888	2020-03-07	4636	2020-04-20	11152	2020-02-26	6434	2020-03-09	589
2020-03-06	56	2020-04-03	9056	2020-03-10	323	2020-02-18	74279	2020-03-20	12612	2020-03-31	67788	2020-03-08	5883	2020-04-21	11543	2020-02-27	6929	2020-03-10	1024
2020-03-07	56	2020-04-04	9244	2020-03-11	373	2020-02-19	74675	2020-03-21	14459	2020-04-01	74508	2020-03-09	7375	2020-04-22	11992	2020-02-28	7314	2020-03-11	1639
2020-03-08	62	2020-04-05	10360	2020-03-12	460	2020-02-20	75993	2020-03-22	16018	2020-04-02	84788	2020-03-10	9172	2020-04-23	12423	2020-02-29	7599	2020-03-12	2140
2020-03-09	62	2020-04-06	12056	2020-03-13	594	2020-02-21	76392	2020-03-23	19856	2020-04-03	91581	2020-03-11	10149	2020-04-24	12724	2020-03-01	7814	2020-03-13	2965
2020-03-10	65	2020-04-07	12240	2020-03-14	802	2020-02-22	76846	2020-03-24	22302	2020-04-04	96406	2020-03-12	12462	2020-04-25	13191	2020-03-02	8103	2020-03-14	4231
2020-03-11	65	2020-04-08	14152	2020-03-15	1144	2020-02-23	77262	2020-03-25	25233	2020-04-05	100490	2020-03-13	15113	2020-04-26	13438	2020-03-03	8268	2020-03-15	5753
2020-03-12	65	2020-04-09	16238	2020-03-16	1395	2020-02-24	77779	2020-03-26	29566	2020-04-06	101900	2020-03-14	17660	2020-04-27	13613	2020-03-04	8555	2020-03-16	7753
2020-03-13	69	2020-04-10	18176	2020-03-17	1547	2020-02-25	78190	2020-03-27	33402	2020-04-07	108130	2020-03-15	21157	2020-04-28	13888	2020-03-05	8872	2020-03-17	9191
2020-03-14	117	2020-04-11	19943	2020-03-18	2626	2020-02-26	78630	2020-03-28	37575	2020-04-08	113640	2020-03-16	24747	2020-04-29	14116	2020-03-06	9071	2020-03-18	13910
2020-03-15	141	2020-04-12	20964	2020-03-19	3269	2020-02-27	78959	2020-03-29	40174	2020-04-09	118540	2020-03-17	31506	2020-04-30	14300	2020-03-07	9484	2020-03-19	17147
2020-03-16	161	2020-04-13	22318	2020-03-20	3983	2020-02-28	79389	2020-03-30	44550	2020-04-10	122490	2020-03-18	35713	2020-05-01	14566	2020-03-08	10037	2020-03-20	20410
2020-03-17	242	2020-04-14	23723	2020-03-21	5067	2020-02-29	79968	2020-03-31	52128	2020-04-11	125970	2020-03-19	41035	2020-05-02	14877	2020-03-09	10609	2020-03-21	25374
2020-03-18	245	2020-04-15	25684	2020-03-22	5683	2020-03-01	80174	2020-04-01	56989	2020-04-12	128270	2020-03-20	47021	2020-05-03	15076	2020-03-10	10979	2020-03-22	28603
2020-03-19	508	2020-04-16	29015	2020-03-23	6650	2020-03-02	80302	2020-04-02	59105	2020-04-13	130680	2020-03-21	53578	2020-05-04	15253	2020-03-11	11540	2020-03-23	33089
2020-03-20	735	2020-04-17	30891	2020-03-24	8077	2020-03-03	80422	2020-04-03	65202	2020-04-14	132900	2020-03-22	59138	2020-05-05	15374	2020-03-12	11910	2020-03-24	39675
2020-03-21	1026	2020-04-18	34221	2020-03-25	9529	2020-03-04	80565	2020-04-04	83019	2020-04-15	135250	2020-03-23	63927	2020-05-06	15477	2020-03-13	12178	2020-03-25	47610
2020-03-22	1331	2020-04-19	36925	2020-03-26	11658	2020-03-05	80710	2020-04-05	87719	2020-04-16	138420	2020-03-24	69176	2020-05-07	15574	2020-03-14	12664	2020-03-26	56188
2020-03-23	1760	2020-04-20	40581	2020-03-27	14579	2020-03-06	80813	2020-04-06	90452	2020-04-17	141580	2020-03-25	74386	2020-05-08	15662	2020-03-15	12993	2020-03-27	64059
2020-03-24	3111	2020-04-21	40814	2020-03-28	17089	2020-03-07	80859	2020-04-07	99180	2020-04-18	143940	2020-03-26	80539	2020-05-09	15777	2020-03-16	13516	2020-03-28	72248
2020-03-25	3907	2020-04-22	43592	2020-03-29	19522	2020-03-08	80904	2020-04-08	103060	2020-04-19	146170	2020-03-27	86498	2020-05-10	15874	2020-03-17	13999	2020-03-29	78797
2020-03-26	4807	2020-04-23	46348	2020-03-30	22141	2020-03-09	80924	2020-04-09	107700	2020-04-20	147390	2020-03-28	92472	2020-05-11	15892	2020-03-18	14433	2020-03-30	85195
2020-03-27	6758	2020-04-24	52995	2020-03-31	25150	2020-03-10	80955	2020-04-10	113930	2020-04-21	149140	2020-03-29	97689	2020-05-12	16049	2020-03-19	14768	2020-03-31	94417
2020-03-28	9720	2020-04-25	54043	2020-04-01	29474	2020-03-11	80980	2020-04-11	118180	2020-04-22	151140	2020-03-30	101740	2020-05-13	16103	2020-03-20	15047	2020-04-01	102140
2020-03-29	14712	2020-04-26	62787	2020-04-02	33718	2020-03-12	81003	2020-04-12	120630	2020-04-23	153550	2020-03-31	105790	2020-05-14	16203	2020-03-21	15356	2020-04-02	110240
2020-03-30	20031	2020-04-27	66501	2020-04-03	38168	2020-03-13	81021	2020-04-13	124300	2020-04-24	155720	2020-04-01	110570	2020-05-15	16253	2020-03-22	15619	2020-04-03	117710
2020-03-31	25971	2020-04-28	72899	2020-04-04	42449	2020-03-14	81048	2020-04-14	130250	2020-04-25	157200	2020-04-02	115740	2020-05-16	16310	2020-03-23	15973	2020-04-04	124740
2020-04-01	33814	2020-04-29	78162	2020-04-05	48436	2020-03-15	81077	2020-04-15	133640	2020-04-26	158620	2020-04-03	119830	2020-05-17	16337	2020-03-24	16257	2020-04-05	130760
2020-04-02	44636	2020-04-30	85380	2020-04-06	52274	2020-03-16	81116	2020-04-16	146060	2020-04-27	159010	2020-04-04	124630	2020-05-18	16367	2020-03-25	16658	2020-04-06	135030
2020-04-03	56028	2020-05-01	91589	2020-04-07	55242	2020-03-17	81151	2020-04-17	147970	2020-04-28	160300	2020-04-05	128950	2020-05-19	16394	2020-03-26	16883	2020-04-07	140510
2020-04-04	66590	2020-05-02	96559	2020-04-08	60733	2020-03-18	81235	2020-04-18	151790	2020-04-29	161750	2020-04-06	132550	2020-05-20	16433	2020-03-27	17068	2020-04-08	146690
2020-04-05	85283	2020-05-03	101150	2020-04-09	65077	2020-03-19	81300	2020-04-19	154100	2020-04-30	163290	2020-04-07	135590	2020-05-21	16518	2020-03-28	17217	2020-04-09	152450
2020-04-06	103970	2020-05-04	101830	2020-04-10	70272	2020-03-20	81416	2020-04-20	155380	2020-05-01	164910	2020-04-08	139420	2020-05-22	16543	2020-03-29	17360	2020-04-10	157020
2020-04-07	124700	2020-05-05	108620	2020-04-11	78991	2020-03-21	81498	2020-04-21	158050	2020-05-02	165610	2020-04-09	143630	2020-05-23	16569	2020-03-30	17600	2020-04-11	161850
2020-04-08	146470	2020-05-06	125220	2020-04-12	84279	2020-03-22	81600	2020-04-22	158180	2020-05-03	166230	2020-04-10	147580	2020-05-24	16611	2020-03-31	17775	2020-04-12	166020
2020-04-09	171930	2020-05-07	127390	2020-04-13	89569	2020-03-23	81747	2020-04-23	159460	2020-05-04	166750	2020-04-11	152270	2020-05-25	16623	2020-04-01	17934	2020-04-13	169500
2020-04-10	197780	2020-05-08	145890	2020-04-14	93873	2020-03-24	81846	2020-04-24	159830	2020-05-05	167640	2020-04-12	156360	2020-05-26	16662	2020-04-02	18094	2020-04-14	172540
2020-04-11	225460	2020-05-09	155940	2020-04-15	98476	2020-03-25	81960	2020-04-25	161490	2020-05-06	168430	2020-04-13	159520	2020-05-27	16696	2020-04-03	18201	2020-04-15	177630
2020-04-12	258120	2020-05-10	162700	2020-04-16	103090	2020-03-26	82078	2020-04-26	162100	2020-05-07	169810	2020-04-14	162490	2020-05-28	16734	2020-04-04	18320	2020-04-16	182820
2020-04-13	290480	2020-05-11	169140	2020-04-17	108690	2020-03-27	82213	2020-04-27	165840	2020-05-08	171090	2020-04-15	165160	2020-05-29	16833	2020-04-05	18432	2020-04-17	188070
2020-04-14	331910	2020-05-12	177590	2020-04-18	114220	2020-03-28	82341	2020-04-28	165910	2020-05-09	172050	2020-04-16	168940	2020-05-30	16877	2020-04-06	18599	2020-04-18	191730
2020-04-15	363550	2020-05-13	188970	2020-04-19	120070	2020-03-29	82447	2020-04-29	166420	2020-05-10	172960	2020-04-17	172430	2020-05-31	16912	2020-04-07	18694	2020-04-19	195940
2020-04-16	397110	2020-05-14	202920	2020-04-20	124740	2020-03-30	82545	2020-04-30	167180	2020-05-11	173490	2020-04-18	175930	2020-06-01	16949	2020-04-08	18822	2020-04-20	200210
2020-04-17	428460	2020-05-15	218220	2020-04-21	129040	2020-03-31	82631	2020-05-01	167350	2020-05-12	173900	2020-04-19	178970	2020-06-02	17000	2020-04-09	18937	2020-04-21	204180
2020-04-18	463210	2020-05-16	233140	2020-04-22	133500	2020-04-01	82724	2020-05-02	168400	2020-05-13	174830	2020-04-20	181230	2020-06-03	17019	2020-04-10	19024	2020-04-22	208390
2020-04-19	506740	2020-05-17	241080	2020-04-23	138080	2020-04-02	82802	2020-05-03	168690	2020-05-14	175490	2020-04-21	183960	2020-06-04	17078	2020-04-11	19133	2020-04-23	213020
2020-04-20	547180	2020-05-18	254220	2020-04-24	143460	2020-04-03	82875	2020-05-04	169460	2020-05-15	176090	2020-04-22	187330	2020-06-05	17118	2020-04-12	19209	2020-04-24	220850
2020-04-21	579400	2020-05-19	271630	2020-04-25	148380	2020-04-04	82930	2020-05-05	170550	2020-05-16	176850	2020-04-23	189970	2020-06-06	17164	2020-04-13	19353	2020-04-25	223760
2020-04-22	612420	2020-05-20	291580	2020-04-26	152840	2020-04-05	83005	2020-05-06	174190	2020-05-17	177370	2020-04-24	192990	2020-06-07	17202	2020-04-14	19449	2020-04-26	226630
2020-04-23	647530	2020-05-21	310090	2020-04-27	157150	2020-04-06	83071	2020-05-07	174790	2020-05-18	177740	2020-04-25	195350	2020-06-08	17223	2020-04-15	19593	2020-04-27	229420
2020-04-24	675760	2020-05-22	330890	2020-04-28	158350	2020-04-07	83157	2020-05-08	176080	2020-05-19	178490	2020-04-26	197680	2020-06-09	17268	2020-04-16	19687	2020-04-28	236200
2020-04-25	718720	2020-05-23	347400	2020-04-29	165220	2020-04-08	83249	2020-05-09	176660	2020-05-20	179160	2020-04-27	199410	2020-06-10	17306	2020-04-17	19745	2020-04-29	236900
2020-04-26	767430	2020-05-24	363210	2020-04-30	172480	2020-04-09	83305	2020-05-10	176970	2020-05-21	179660	2020-04-28	201510			2020-04-18	19850	2020-04-30	239370
2020-04-27	796310	2020-05-25	374900	2020-05-01	177450	2020-04-10	83369	2020-05-11	177420	2020-05-22	179840	2020-04-29	203590			2020-04-19	19929	2020-05-01	242990
2020-04-28	843150	2020-05-26	391220	2020-05-02	182260	2020-04-11	83482	2020-05-12	178060	2020-05-23	180740	2020-04-30	205460			2020-04-20	20071	2020-05-02	245570
2020-04-29	874200	2020-05-27	411820	2020-05-03	183500	2020-04-12	83597	2020-05-13	178060	2020-05-24	181030	2020-05-01	207430			2020-04-21	20094	2020-05-03	247120
2020-04-30	903520	2020-05-28	438810	2020-05-04	186600	2020-04-13	83696	2020-05-14	178870	2020-05-25	181270	2020-05-02	209330			2020-04-22	20153	2020-05-04	248300
2020-05-01	944180	2020-05-29	465170	2020-05-05	190580	2020-04-14	83745	2020-05-15	179510	2020-05-26	181550	2020-05-03	210720			2020-04-23	20226	2020-05-05	250560
2020-05-02	977740	2020-05-30	498440	2020-05-06	201100	2020-04-15	83797	2020-05-16	179630	2020-05-27	182350	2020-05-04	211940			2020-04-24	20270	2020-05-06	253680
2020-05-03	1013700	2020-05-31	514850	2020-05-07	202360	2020-04-16	84149	2020-05-17	179690	2020-05-28	182490	2020-05-05	213010			2020-04-25	20341	2020-05-07	256860
2020-05-04	1067600	2020-06-01	526480	2020-05-08	207980	2020-04-17	84180	2020-05-18	179930	2020-05-29	183420	2020-05-06	214460			2020-04-26	20394	2020-05-08	260120
2020-05-05	1125800	2020-06-02	555380	2020-05-09	215260	2020-04-18	84201	2020-05-19	180810	2020-05-30	183670	2020-05-07	215860			2020-04-27	20485	2020-05-09	262780
2020-05-06	1160200	2020-06-03	577410	2020-05-10	219180	2020-04-19	84237	2020-05-20	181580	2020-05-31	184250	2020-05-08	217190			2020-04-28	20562	2020-05-10	264660
2020-05-07	1201900	2020-06-04	612860	2020-05-11	223060	2020-04-20	84250	2020-05-21	181830	2020-06-01	184410	2020-05-09	218270			2020-04-29	20664	2020-05-11	268140
2020-05-08	1229700	2020-06-05	643360	2020-05-12	226460	2020-04-21	84287	2020-05-22	182220	2020-06-02	184670	2020-05-10	219070			2020-04-30	20740	2020-05-12	269520
2020-05-09	1264000	2020-06-06	673590	2020-05-13	229710	2020-04-22	84302	2020-05-23	182470	2020-06-03	184830	2020-05-11	219810			2020-05-01	20797	2020-05-13	271100
2020-05-10	1309300	2020-06-07	690310	2020-05-14	233150	2020-04-23	84311	2020-05-24	182580	2020-06-04	185420	2020-05-12	221220			2020-05-02	20864	2020-05-14	272650
2020-05-11	1353000	2020-06-08	707410	2020-05-15	236710	2020-04-24	84324	2020-05-25	182580	2020-06-05	185990	2020-05-13	222100			2020-05-03	20916	2020-05-15	274370
2020-05-12	1386300	2020-06-09	739500	2020-05-16	240160	2020-04-25	84338	2020-05-26	182720	2020-06-06	186250	2020-05-14	223100			2020-05-04	21013	2020-05-16	276510
2020-05-13	1433400	2020-06-10	775180	2020-05-17	243700	2020-04-26	84341	2020-05-27	182910	2020-06-07	186320	2020-05-15	223890			2020-05-05	21099	2020-05-17	277720
2020-05-14	1466800			2020-05-18	246410	2020-04-27	84347	2020-05-28	186240	2020-06-08	186730	2020-05-16	224760			2020-05-06	21150	2020-05-18	278190
2020-05-15	1506800			2020-05-19	248290	2020-04-28	84369	2020-05-29	186840	2020-06-09	187090	2020-05-17	225440			2020-05-07	21200	2020-05-19	278620
2020-05-16	1541800			2020-05-20	248290	2020-04-29	84373	2020-05-30	188630	2020-06-10	187480	2020-05-18	225890			2020-05-08	21232	2020-05-20	279520
2020-05-17	1582800			2020-05-21	250910	2020-04-30	84385	2020-05-31	188880			2020-05-19	226700			2020-05-09	21279	2020-05-21	280120
2020-05-18	1620600			2020-05-22	254200	2020-05-01	84388	2020-06-01	189220			2020-05-20	227360			2020-05-10	21439	2020-05-22	281900
2020-05-19	1663200			2020-05-23	257150	2020-05-02	84393					2020-05-21	228010			2020-05-11	21521	2020-05-23	282370
2020-05-20	1701000			2020-05-24	259560	2020-05-03	84400					2020-05-22	228660			2020-05-12	21568	2020-05-24	282850
2020-05-21	1725200			2020-05-25	261180	2020-05-04	84404					2020-05-23	229330			2020-05-13	21625	2020-05-25	282850
2020-05-22	1771100			2020-05-26	265230	2020-05-05	84406					2020-05-24	229860			2020-05-14	21669	2020-05-26	283340
2020-05-23	1820600			2020-05-27	267240	2020-05-06	84409					2020-05-25	230160			2020-05-15	21699	2020-05-27	283850
2020-05-24	1857500			2020-05-28	269130	2020-05-07	84415					2020-05-26	230560			2020-05-16	21769	2020-05-28	284990
2020-05-25	1892500			2020-05-29	271220	2020-05-08	84416					2020-05-27	231140			2020-05-17	21829	2020-05-29	285640
2020-05-26	1932400			2020-05-30	272830	2020-05-09	84430					2020-05-28	231730			2020-05-18	21953	2020-05-30	286310
2020-05-27	1962700			2020-05-31	274760	2020-05-10	84450					2020-05-29	232250			2020-05-19	22034	2020-05-31	286510
2020-05-28	1994000			2020-06-01	276330	2020-05-11	84451					2020-05-30	232660			2020-05-20	22108	2020-06-01	286720
2020-05-29	2026100			2020-06-02	277990	2020-05-12	84458					2020-05-31	233000			2020-05-21	22143	2020-06-02	287010
2020-05-30	2055100			2020-06-03	279860	2020-05-13	84464					2020-06-01	233200			2020-05-22	22196	2020-06-03	287410
2020-05-31	2096800			2020-06-04	281660	2020-05-14	84469					2020-06-02	233520			2020-05-23	22259	2020-06-04	287740
2020-06-01	2138900			2020-06-05	283310	2020-05-15	84479					2020-06-03	233840			2020-05-24	22330	2020-06-05	288060
2020-06-02	2210100			2020-06-06	284870	2020-05-16	84484					2020-06-04	234010			2020-05-25	22401	2020-06-06	288390
2020-06-03	2235700			2020-06-07	286190	2020-05-17	84494					2020-06-05	234530			2020-05-26	22447	2020-06-07	288630
2020-06-04	2268000			2020-06-08	287400	2020-05-18	84500					2020-06-06	234800			2020-05-27	22523	2020-06-08	288800
2020-06-05	2303300			2020-06-09	289140	2020-05-19	84505					2020-06-07	235000			2020-05-28	22601	2020-06-09	289050
2020-06-06	2332300			2020-06-10	290140	2020-05-20	84507					2020-06-08	235280			2020-05-29	22650	2020-06-10	289360
						2020-05-21	84520					2020-06-09	235560			2020-05-30	22715
						2020-05-22	84522					2020-06-10	235760			2020-05-31	22789
						2020-05-23	84525					2020-06-11	235750			2020-06-01	22877
						2020-05-24	84536					2020-06-12	235910
						2020-05-25	84543					2020-06-13	236250
						2020-05-26	84544					2020-06-14	236590
						2020-05-27	84547					2020-06-15	236890
						2020-05-28	84547					2020-06-16	237100
						2020-05-29	84565					2020-06-17	237430
						2020-05-30	84570					2020-06-18	237760
						2020-05-31	84588					2020-06-19	238010
						2020-06-01	84595					2020-06-20	238280
						2020-06-02	84602					2020-06-21	238500
						2020-06-03	84603					2020-06-22	238720
						2020-06-04	84614					2020-06-23	238830
						2020-06-05	84620					2020-06-24	239410
						2020-06-06	84629					2020-06-25	239710
						2020-06-07	84634					2020-06-26	239960
						2020-06-08	84638					2020-06-27	240140
						2020-06-09	84641					2020-06-28	240310
						2020-06-10	84652					2020-06-29	240440
												2020-06-30	240580
												2020-07-01	240760
												2020-07-02	240960
												2020-07-03	241180
												2020-07-04	241420
												2020-07-05	241610
												2020-07-06	241820
												2020-07-07	241960
												2020-07-08	242150
												2020-07-09	242360
												2020-07-10	242640
												2020-07-11	242830
												2020-07-12	243060
												2020-07-13	243230
												2020-07-14	243340
												2020-07-15	243510
												2020-07-16	243740
												2020-07-17	243970
												2020-07-18	244220
												2020-07-19	244430
												2020-07-20	244620
												2020-07-21	244750
												2020-07-22	245030
												2020-07-23	245340
												2020-07-24	245590
												2020-07-25	245860
												2020-07-26	246120
